# Supplementary material for: Multimorbidity and COVID-19 Outcomes in the Emergency Department: Is the Association Mediated by the Severity of the Condition at Admission?
Source: J Clin Med. 2024 Nov 26;13(23):7182. doi: 10.3390/jcm13237182 (PMC11641911; doi:10.3390/jcm13237182)
Supplement: Supplementary file 1 [file jcm-13-07182-s001.zip]

Archive with 1 entries (1 files):
- jcm-3306320-supplementary.pdf
